# Supplementary material for: Comparative Mitogenomics and Phylogenetics of the Nose Flies (Diptera: Calliphoridae, Rhiniinae)
Source: Animals (Basel). 2026 Apr 22;16(9):1289. doi: 10.3390/ani16091289 (PMC13163027; doi:10.3390/ani16091289)
Supplement: Supplementary file 1 [file animals-16-01289-s001.zip]

Archive with 1 entries (1 files):
- animals-4206885-supplementary.xlsx
