# Supplementary material for: Comparative Mitogenomics and Phylogenetics of the Nose Flies (Diptera: Calliphoridae, Rhiniinae)
Source: Animals (Basel). 2026 Apr 22;16(9):1289. doi: 10.3390/ani16091289 (PMC13163027; doi:10.3390/ani16091289)
Supplement: Supplementary file 1 [file animals-16-01289-s001.zip › animals-4206885-supplementary.xlsx]

## Sheet: Table S1
Table S1. Collection information for the six newly sequenced Rhiniinae species, including species name, taxonomic placement, sampling locality, and collection date.
Family	Subfamily	Tribe	Species	Location	Collection Date
Calliphoridae	Rhiniinae	Cosminini	Isomyia tristis	Yabelo, Ethiopia	13 March 2021
Calliphoridae	Rhiniinae	Cosminini	Rhyncomya pruinosa	Chumba, Ethiopia	16 May 2021
Calliphoridae	Rhiniinae	Rhiniini	Rhinia nigricornis	Yabelo, Ethiopia	17 May 2021
Calliphoridae	Rhiniinae	Rhiniini	Stomorhina rugosa	Yabelo, Ethiopia	15 May 2021
Calliphoridae	Rhiniinae	Cosminini	Rhyncomya callopis	North Khorasan, Iran	9 May 2014
Calliphoridae	Rhiniinae	Cosminini	Metallea albifacies	Kambah Rock Pools, Australia	30 November 2019

## Sheet: Table S2
Table S2. Collection information of specimens used for DNA extraction in the present study. A "*" represents the specimens sequenced in this study.
Family	Subfamily	Species	length	Type	Accession No.
Anthomyiidae		Delia antiqua	16141	complete	NC_028226
Calliphoridae	Bengaliinae	Bengalia sp.	15748	complete	MK591038
Calliphoridae	Calliphorinae	Aldrichina grahami	14903	complete	NC_026996
Calliphoridae	Calliphorinae	Aphyssura sp.	15201	partial	OR771697
Calliphoridae	Calliphorinae	Bellardia viarum	15086	complete	NC_085207
Calliphoridae	Calliphorinae	Calliphora chinghaiensis	15269	complete	NC_029215
Calliphoridae	Calliphorinae	Calliphora nigribarbis	16241	complete	NC_053679
Calliphoridae	Calliphorinae	Calliphora sinensis	16234	complete	NC_053662
Calliphoridae	Calliphorinae	Calliphora uralensis	14971	complete	NC_053677
Calliphoridae	Calliphorinae	Calliphora vicina	16716	complete	OY288238
Calliphoridae	Calliphorinae	Calliphora vomitoria	16134	complete	NC_028411
Calliphoridae	Calliphorinae	Cynomya mortuorum	15003	partial	MT628574
Calliphoridae	Calliphorinae	Melinda sp.	15663	complete	OP930889
Calliphoridae	Calliphorinae	Polleniopsis mongolica	15647	complete	NC_053676
Calliphoridae	Calliphorinae	Sarconesia magellanica	15534	complete	OR771696
Calliphoridae	Calliphorinae	Triceratopyga calliphoroides	16529	complete	NC_050875
Calliphoridae	Chrysomyinae	Chloroprocta idioidea	14912	partial	KT272777
Calliphoridae	Chrysomyinae	Chrysomya albiceps	15491	complete	NC_019631
Calliphoridae	Chrysomyinae	Chrysomya bezziana	15236	complete	NC_019632
Calliphoridae	Chrysomyinae	Chrysomya megacephala	15273	complete	NC_019633
Calliphoridae	Chrysomyinae	Chrysomya nigripes	15832	complete	NC_028412
Calliphoridae	Chrysomyinae	Chrysomya pacifica	15716	partial	KP_861632
Calliphoridae	Chrysomyinae	Chrysomya phaonis	15931	complete	NC_031381
Calliphoridae	Chrysomyinae	Chrysomya pinguis	15838	complete	NC_025338
Calliphoridae	Chrysomyinae	Chrysomya putoria	15837	complete	NC_002697
Calliphoridae	Chrysomyinae	Chrysomya rufifacies	15412	complete	NC_019634
Calliphoridae	Chrysomyinae	Chrysomya saffranea	15839	complete	NC_019635
Calliphoridae	Chrysomyinae	Chrysomya villeneuvi	15623	complete	MW592365
Calliphoridae	Chrysomyinae	Cochliomyia hominivorax	16022	complete	NC_002660
Calliphoridae	Chrysomyinae	Cochliomyia macellaria	14924	partial	KT272853
Calliphoridae	Chrysomyinae	Hemilucilia sp.	14898	complete	KT272860
Calliphoridae	Chrysomyinae	Paralucilia sp.	14859	partial	KT272861
Calliphoridae	Chrysomyinae	Phormia regina	15513	complete	NC_026668
Calliphoridae	Chrysomyinae	Protophormia terraenovae	15752	complete	OX596080
Calliphoridae	Luciliinae	Hemipyrellia ligurriens	15938	complete	NC_019638
Calliphoridae	Luciliinae	Lucilia caesar	15954	complete	NC_028057
Calliphoridae	Luciliinae	Lucilia coeruleiviridis	14989	complete	NC_029486
Calliphoridae	Luciliinae	Lucilia cuprina	15943	complete	PP297113
Calliphoridae	Luciliinae	Lucilia hainanensis	15319	complete	MW592363
Calliphoridae	Luciliinae	Lucilia illustris	15954	complete	NC_028056
Calliphoridae	Luciliinae	Lucilia papuensis	15323	complete	NC_053672
Calliphoridae	Luciliinae	Lucilia porphyrina	15877	complete	NC_019637
Calliphoridae	Luciliinae	Lucilia sericata	15946	complete	MW255540
Calliphoridae	Luciliinae	Lucilia shenyangensis	14989	complete	NC_059913
Calliphoridae	Luciliinae	Lucilia silvarum	15517	complete	MT872670
Calliphoridae	Phumosiinae	Caiusa sp.	14911	complete	OP930888
Calliphoridae	Rhiniinae	Alikangiella rufithorax	658	COI	MG967831
Calliphoridae	Rhiniinae	Borbororhinia bivittata	755	COI	JQ246691
Calliphoridae	Rhiniinae	Chlororhinia exempta	267	COI	MG967840
Calliphoridae	Rhiniinae	Cosmina fuscipennis	655	COII	KR820754
			538	12s rRNA	JQ246742
			755	COI	JQ246691
Calliphoridae	Rhiniinae	Eurhyncomyia diversicolor	658	COI	MN411268
Calliphoridae	Rhiniinae	Fainia albitarsis	658	COI	MN411166
Calliphoridae	Rhiniinae	Idiella divisa	658	COI	KY031806
Calliphoridae	Rhiniinae	Idiella euidielloides	658	COI	MT888829
Calliphoridae	Rhiniinae	Isomyia borneensis	310	COI	KT276327
Calliphoridae	Rhiniinae	Isomyia complantenna	658	COI	KY031773
Calliphoridae	Rhiniinae	Isomyia dotata	658	COI	MT888830
Calliphoridae	Rhiniinae	Isomyia electa	658	COI	KY031768
Calliphoridae	Rhiniinae	Isomyia gomezmenori	1435	COI	JF439553
Calliphoridae	Rhiniinae	Isomyia nebulosa	16438	complete	NC_083970
Calliphoridae	Rhiniinae	Isomyia pseudolucilia	658	COI	KY031770
Calliphoridae	Rhiniinae	Isomyia sp.	658	COI	MF804688
Calliphoridae	Rhiniinae	Isomyia tristis*	17172	complete	PX508347
Calliphoridae	Rhiniinae	Isomyia verirecta	658	COI	KY031774
Calliphoridae	Rhiniinae	Isomyia viridaurea	658	COI	MT888831
Calliphoridae	Rhiniinae	Metallea albifacie*	16596	complete	PX549227
Calliphoridae	Rhiniinae	Metallea erinacea	735	COI	GQ409337
			668	cytb	GQ409405
			447	16S rRNA	GQ409135
			624	12S rRNA	GQ409074
Calliphoridae	Rhiniinae	Metallea incisuralis	658	COI	HM399351
Calliphoridae	Rhiniinae	Metalliopsis setosa	766	CO1	OR515114
Calliphoridae	Rhiniinae	Rhinia nigricornis*	16399	complete	PX549224
Calliphoridae	Rhiniinae	Rhinia sp.	539	12s rRNA	JQ246743
			537	COI	JQ246692
Calliphoridae	Rhiniinae	Rhyncomya callopis*	15256	complete	PX549228
Calliphoridae	Rhiniinae	Rhyncomya columbina	658	COI	MN868846
Calliphoridae	Rhiniinae	Rhyncomya nigripes	688	CYTB	GQ409423
			752	COI	GQ409092
Calliphoridae	Rhiniinae	Rhyncomya pruinosa*	16409	complete	PX549225
Calliphoridae	Rhiniinae	Rhyncomya soyauxi	537	12s rRNA	JQ246744
			752	COI	JQ246693
Calliphoridae	Rhiniinae	Rhyncomya zumpti	16348	complete	JQ246693
Calliphoridae	Rhiniinae	Stomorhina discolor	686	COI	GQ409375
			668	CYTB	GQ409441
			592	12s rRNA	GQ409110
Calliphoridae	Rhiniinae	Stomorhina lunata	16491	complete	OW121746
Calliphoridae	Rhiniinae	Stomorhina obsoleta	16226	complete	NC_085206
Calliphoridae	Rhiniinae	Stomorhina pollinosa	658	COI	HM421627
Calliphoridae	Rhiniinae	Stomorhina rugosa*	16380	complete	PX549226
Calliphoridae	Rhiniinae	Stomorhina sp.	16442	complete	OP930885
Calliphoridae	Rhiniinae	Strongyloneura prolata	658	COI	MT888841
Calliphoridae	Rhiniinae	Sumatria latifrons	205	COI	MG967924
Calliphoridae	Rhiniinae	Thoracites abdominalis	658	COI	MG968089
Calliphoridae	Rhiniinae	Thoracites sp.	538	12s rRNA	JQ246745
			752	COI	JQ246694
Mesembrinellidae		Mesembrinella sp.	14856	complete	KT272778
Fanniidae		Fannia scalaris	15037	complete	NC_053661
Muscidae		Musca domestica	16108	complete	NC_024855
Oestridae		Dermatobia hominis	16360	complete	NC_006378
Polleniidae		Pollenia pediculata	15822	complete	OZ199120
Sarcophagidae		Mesomelena mesomelaena	14559	complete	KY003227
Sarcophagidae		Sarcophaga impatiens	15169	complete	NC_017605
Sarcophagidae		Wohlfahrtia magnifica	14705	complete	KU578263
Scathophagidae		Scathophaga stercoraria	16512	complete	OR039275
Tachinidae		Cylindromyia intermedia	15114	complete	NC_060867
Tachinidae		Elodia flavipalpis	14932	complete	NC_018118
Tachinidae		Peleteria iavana	15697	complete	NC_063086
Tachinidae		Rutilia goerlingiana	15331	complete	NC_019640

## Sheet: Table S3
Table S3. Nucleotide composition (A+T content) of the 13 mitochondrial protein-coding genes across six subfamilies of Calliphoridae.
	Bengaliinae	Calliphorinae	Chrysomyinae	Luciliinae	Phumosiinae	Rhiniinae
ATP6	74.3704	75.0981	73.9918	73.7374	74.3704	76.3417
ATP8	80.2469	80.2028	78.9095	79.9894	80.2469	82.7722
COI	68.2975	69.7419	68.899	69.3131	69.4716	71.3522
COII	73.7991	73.5984	72.6552	73.0713	73.508	75.3815
COIII	69.5929	70.229	69.0981	69.4772	69.9745	71.9468
CYTB	72.6631	72.8962	71.7421	72.4707	72.575	74.3416
ND1	75.7081	76.9651	76.4502	76.5928	76.7094	78.2286
ND2	79.4872	80.4427	78.6051	79.5307	79.2899	81.4901
ND3	80.3419	78.5302	78.1664	77.9751	78.2486	81.0824
ND4	77.6532	78.2618	77.5909	77.8163	77.8774	79.347
ND4L	81.9728	81.2191	80.4611	80.9524	80.2721	82.6128
ND5	78.0686	78.0326	77.3622	77.7802	78.4759	79.7445
ND6	81.0345	83.7165	80.8003	82.1665	82.7586	84.4507

## Sheet: Table S4
Table S4. Nucleotide diversity (Pi) and number of mutations of 13 mitochondrial protein-coding genes across four subfamilies of Calliphoridae. (a) Nucleotide diversity (Pi) calculated for each gene within each subfamily. (b) Number of variable (mutated) sites detected in each gene and subfamily.
(a)
	Calliphorinae	Chrysomyinae	Luciliinae	Rhiniinae
ND2	0.07278	0.0869	0.06315	0.08651
COI	0.07381	0.06881	0.06765	0.07371
COII	0.06576	0.05695	0.05767	0.07214
ATP8	0.07957	0.05858	0.04896	0.09537
ATP6	0.09646	0.07981	0.06737	0.07968
COIII	0.08649	0.06681	0.06502	0.08767
ND3	0.07695	0.08266	0.0662	0.08936
ND5	0.08487	0.07873	0.07326	0.08849
ND4	0.07208	0.06853	0.06221	0.07755
ND4L	0.03846	0.04671	0.02851	0.06654
ND6	0.07461	0.10993	0.08276	0.10704
CYTB	0.07673	0.08878	0.0738	0.09331
ND1	0.07084	0.06522	0.06039	0.07426
(b)
	Calliphorinae	Chrysomyinae	Luciliinae	Rhiniinae
ND2	311	323	227	340
COI	445	400	336	405
COII	178	150	124	180
ATP8	55	36	29	62
ATP6	337	203	157	193
COIII	297	195	178	236
ND3	118	101	80	114
ND5	592	532	439	572
ND4	407	369	287	369
ND4L	48	54	33	75
ND6	178	223	151	205
CYTB	343	361	268	351
ND1	276	238	180	247
